# Supplementary material for: Large-Scale Molecular Dynamics of Anion-Exchange Membranes: Molecular Structure of QPAF-4 and Water Transport
Source: Membranes (Basel). 2025 Sep 2;15(9):266. doi: 10.3390/membranes15090266 (PMC12471824; doi:10.3390/membranes15090266)
Supplement: Supplementary file 1 [file membranes-15-00266-s001.zip]

Archive with 1 entries (1 files):
- membranes-3784869-supplementary.pdf
